# Supplementary material for: A Novel Class of Potent Anti-Tyrosinase Compounds with Antioxidant Activity, 2-(Substituted phenyl)-5-(trifluoromethyl)benzo[d]thiazoles: In Vitro and In Silico Insights
Source: Antioxidants (Basel). 2022 Jul 15;11(7):1375. doi: 10.3390/antiox11071375 (PMC9311798; doi:10.3390/antiox11071375)
Supplement: Supplementary file 1 [file antioxidants-11-01375-s001.zip]

Archive with 1 entries (1 files):
- antioxidants-1785121-supplementary.pdf
